# Supplementary material for: Alterations in the Crystallization Pattern of Tear Fluid Induced by Increases in the Body Mass Index
Source: Life (Basel). 2026 Jan 27;16(2):210. doi: 10.3390/life16020210 (PMC12942425; doi:10.3390/life16020210)
Supplement: Supplementary file 1 [file life-16-00210-s001.zip]

Archive with 1 entries (1 files):
- life-4076493-supplementary.pdf
